# Supplementary material for: Artificial Intelligence in Prostate MRI: Comparison of an AI-Based Software and an Experienced Radiologist for Detecting Clinically Significant Prostate Cancer
Source: Curr Oncol. 2026 Mar 6;33(3):151. doi: 10.3390/curroncol33030151 (PMC13025867; doi:10.3390/curroncol33030151)
Supplement: Supplementary file 1 [file curroncol-33-00151-s001.zip]

Archive with 1 entries (1 files):
- curroncol-4130716-supplementary.pdf
